# Supplementary material for: The Impact of Vegetable Fibres on the Shrinkage and Mechanical Properties of Cob Materials
Source: Materials (Basel). 2024 Feb 3;17(3):736. doi: 10.3390/ma17030736 (PMC10856543; doi:10.3390/ma17030736)
Supplement: Supplementary file 1 [file materials-17-00736-s001.zip]

Archive with 1 entries (1 files):
- materials-2825239-supplementary-new version.pdf
